# Supplementary material for: High-resolution association mapping of number of teats in pigs reveals regions controlling vertebral development
Source: BMC Genomics. 2014 Jun 30;15(1):542. doi: 10.1186/1471-2164-15-542 (PMC4092218; doi:10.1186/1471-2164-15-542)
Supplement: Supplementary file 1 — Additional file 1: All 489 genes found in QTL regions as reported in Table 1. The genes are mapped on build10.2. Ensemble gene id was given, start and end of the gene, the status of the transcript and gene and when known the gene name and function. (XLSX 45 KB) [file 12864_2013_6221_MOESM1_ESM.xlsx]

## Sheet: Blad1
QTL Number	Ensembl Gene ID	Chromosome Name	Gene Start (bp)	Gene End (bp)	Status (transcript)	Status (gene)	Associated Gene Name	Description
1	ENSSSCG00000013330	2	33072417	33074381	KNOWN	KNOWN	KCNA4	Uncharacterized protein [Source:UniProtKB/TrEMBL;Acc:F1SGM9]
2	ENSSSCG00000014282	2	140455331	140462879	KNOWN	KNOWN	IL4	Interleukin-4 [Source:UniProtKB/Swiss-Prot;Acc:Q04745]
2	ENSSSCG00000014283	2	140468005	140537950	KNOWN	KNOWN_BY_PROJECTION	KIF3A	kinesin family member 3A [Source:HGNC Symbol;Acc:6319]
2	ENSSSCG00000014284	2	140542665	140547652	NOVEL	NOVEL	CCNI2	Uncharacterized protein [Source:UniProtKB/TrEMBL;Acc:F1RJV0]
2	ENSSSCG00000014285	2	140556381	140561689	KNOWN	KNOWN	8SEPT	Uncharacterized protein [Source:UniProtKB/TrEMBL;Acc:F1RJU9]
2	ENSSSCG00000014286	2	140608193	140609920	NOVEL	NOVEL	ANKRD43	Uncharacterized protein [Source:UniProtKB/TrEMBL;Acc:F1RJU8]
2	ENSSSCG00000014287	2	140617550	140626147	KNOWN	KNOWN	SHROOM1	Uncharacterized protein [Source:UniProtKB/TrEMBL;Acc:F1RJU7]
2	ENSSSCG00000014288	2	140649596	140653771	KNOWN	KNOWN	GDF9	growth/differentiation factor 9 [Source:RefSeq peptide;Acc:NP_001001909]
2	ENSSSCG00000014289	2	140654981	140656749	KNOWN	KNOWN	UQCRQ	Uncharacterized protein [Source:UniProtKB/TrEMBL;Acc:F1RI18]
2	ENSSSCG00000014290	2	140662965	140663982	KNOWN	KNOWN	LEAP2	Liver-expressed antimicrobial peptide 2 [Source:UniProtKB/Swiss-Prot;Acc:Q95JB4]
2	ENSSSCG00000014291	2	140670244	140804239	NOVEL	NOVEL	AFF4	Uncharacterized protein [Source:UniProtKB/TrEMBL;Acc:F1RI16]
2	ENSSSCG00000023344	2	140826555	140849234	KNOWN	KNOWN_BY_PROJECTION	ZCCHC10	zinc finger, CCHC domain containing 10 [Source:HGNC Symbol;Acc:25954]
2	ENSSSCG00000014292	2	140866277	140911654	KNOWN	KNOWN	HSPA4	Uncharacterized protein [Source:UniProtKB/TrEMBL;Acc:F1RI15]
3	ENSSSCG00000007949	3	39243122	39254214	KNOWN	KNOWN	CBPG	Sarcolumenin [Source:UniProtKB/TrEMBL;Acc:Q9XSE7]
4	ENSSSCG00000020549	3	44554464	44554574	NOVEL	NOVEL	5S_rRNA	5S ribosomal RNA [Source:RFAM;Acc:RF00001]
4	ENSSSCG00000020183	3	44581649	44581779	NOVEL	NOVEL	SNORA31	Small nucleolar RNA SNORA31 [Source:RFAM;Acc:RF00322]
4	ENSSSCG00000008081	3	44604598	44607580	KNOWN	KNOWN	BARX1	Uncharacterized protein [Source:UniProtKB/TrEMBL;Acc:F1SUC6]
4	ENSSSCG00000021704	3	44712530	44738232	KNOWN	KNOWN	PTPDC1	Uncharacterized protein [Source:UniProtKB/TrEMBL;Acc:F1SUC4]
4	ENSSSCG00000008083	3	44792074	44815513	KNOWN	KNOWN	PTPDC1	Uncharacterized protein [Source:UniProtKB/TrEMBL;Acc:F1SUC4]
4	ENSSSCG00000018319	3	44864433	44864524	NOVEL	NOVEL
4	ENSSSCG00000018520	3	44864804	44864890	NOVEL	NOVEL
4	ENSSSCG00000019364	3	44867262	44867364	KNOWN	KNOWN
4	ENSSSCG00000008084	3	44873845	44878643	NOVEL	NOVEL
4	ENSSSCG00000021799	3	44959042	44960556	NOVEL	NOVEL
4	ENSSSCG00000026202	3	45093945	45102159	NOVEL	NOVEL
4	ENSSSCG00000028738	3	45106277	45107791	NOVEL	NOVEL
4	ENSSSCG00000008087	3	45180185	45185893	KNOWN	KNOWN	IL-1beta	interleukin-1 beta [Source:RefSeq peptide;Acc:NP_001005149]
4	ENSSSCG00000008088	3	45319221	45326338	KNOWN	KNOWN	IL1B	Interleukin-1 beta [Source:UniProtKB/Swiss-Prot;Acc:P26889]
4	ENSSSCG00000008092	3	45397630	45402884	NOVEL	NOVEL	NT5DC4	Uncharacterized protein [Source:UniProtKB/TrEMBL;Acc:F1SUA8]
4	ENSSSCG00000008089	3	45411889	45433896	NOVEL	KNOWN_BY_PROJECTION	CKAP2L	cytoskeleton associated protein 2-like [Source:HGNC Symbol;Acc:26877]
4	ENSSSCG00000008090	3	45453545	45466239	KNOWN	KNOWN	IL1A	Interleukin-1 alpha [Source:UniProtKB/Swiss-Prot;Acc:P18430]
4	ENSSSCG00000008098	3	45544038	45568052	KNOWN	KNOWN	POLR1B	DNA-directed RNA polymerase [Source:UniProtKB/TrEMBL;Acc:F1SUA2]
4	ENSSSCG00000008097	3	45571111	45617805	KNOWN	KNOWN	TTL	Tubulin--tyrosine ligase [Source:UniProtKB/Swiss-Prot;Acc:P38160]
4	ENSSSCG00000008096	3	45682451	45717528	NOVEL	NOVEL	ZC3H6	Uncharacterized protein [Source:UniProtKB/TrEMBL;Acc:F1SUA3]
4	ENSSSCG00000008099	3	45755030	45777091	KNOWN	KNOWN	ZC3H8	Uncharacterized protein [Source:UniProtKB/TrEMBL;Acc:F1SUA1]
4	ENSSSCG00000008101	3	45808291	45839165	NOVEL	NOVEL	FBLN7	Uncharacterized protein [Source:UniProtKB/TrEMBL;Acc:F1SUA0]
5	ENSSSCG00000008510	3	113229601	113504003	KNOWN	KNOWN_BY_PROJECTION	LTBP1	latent transforming growth factor beta binding protein 1 [Source:HGNC Symbol;Acc:6714]
6	ENSSSCG00000008637	3	134954674	135003458	KNOWN	KNOWN	TAF1B	Uncharacterized protein [Source:UniProtKB/TrEMBL;Acc:F1SA99]
6	ENSSSCG00000026068	3	135023542	135028706	NOVEL	NOVEL
6	ENSSSCG00000008636	3	135029578	135034074	NOVEL	NOVEL		Uncharacterized protein [Source:UniProtKB/TrEMBL;Acc:F1SAA0]
6	ENSSSCG00000008641	3	135096584	135121028	NOVEL	NOVEL
6	ENSSSCG00000008640	3	135122405	135134212	NOVEL	NOVEL	IAH1	Uncharacterized protein [Source:UniProtKB/TrEMBL;Acc:F1SA96]
6	ENSSSCG00000020799	3	135136902	135174164	KNOWN	KNOWN_BY_PROJECTION	CPSF3	cleavage and polyadenylation specific factor 3, 73kDa [Source:HGNC Symbol;Acc:2326]
6	ENSSSCG00000029313	3	135174175	135295782	NOVEL	KNOWN_BY_PROJECTION	ITGB1BP1	integrin beta 1 binding protein 1 [Source:HGNC Symbol;Acc:23927]
6	ENSSSCG00000008639	3	135176525	135222600	KNOWN	KNOWN	TACE	Disintegrin and metalloproteinase domain-containing protein 17 [Source:UniProtKB/Swiss-Prot;Acc:O77636]
6	ENSSSCG00000008638	3	135246378	135278741	KNOWN	KNOWN	YWHAQ	Uncharacterized protein [Source:UniProtKB/TrEMBL;Acc:F1SA98]
6	ENSSSCG00000008642	3	135295916	135379560	NOVEL	KNOWN_BY_PROJECTION	ASAP2	ArfGAP with SH3 domain, ankyrin repeat and PH domain 2 [Source:HGNC Symbol;Acc:2721]
6	ENSSSCG00000021074	3	135515995	135516086	NOVEL	NOVEL
6	ENSSSCG00000023539	3	135649121	135685679	KNOWN	KNOWN_BY_PROJECTION	MBOAT2	membrane bound O-acyltransferase domain containing 2 [Source:HGNC Symbol;Acc:25193]
8	ENSSSCG00000006925	4	139698110	139732899	KNOWN	KNOWN	CCBL2	Uncharacterized protein [Source:UniProtKB/TrEMBL;Acc:F1S4D5]
8	ENSSSCG00000006926	4	139748001	139784472	KNOWN	KNOWN	GTF2B	Uncharacterized protein [Source:UniProtKB/TrEMBL;Acc:F2Z5J6]
8	ENSSSCG00000006927	4	139804250	139885791	KNOWN	KNOWN	PKN2	Uncharacterized protein [Source:UniProtKB/TrEMBL;Acc:F1S4D4]
9	ENSSSCG00000001785	7	55432804	55434875	NOVEL	NOVEL	MESDC1	Uncharacterized protein [Source:UniProtKB/TrEMBL;Acc:F1RID9]
9	ENSSSCG00000001786	7	55527119	55540522	KNOWN	KNOWN	C15ORF26	hypothetical protein LOC100156420 [Source:RefSeq peptide;Acc:NP_001230548]
9	ENSSSCG00000030389	7	55589098	55654607	NOVEL	NOVEL
9	ENSSSCG00000001787	7	55684663	55702261	KNOWN	KNOWN	IL-16	pro-interleukin-16 [Source:RefSeq peptide;Acc:NP_998916]
9	ENSSSCG00000001788	7	55706935	55718559	KNOWN	KNOWN	STARD5	Uncharacterized protein [Source:UniProtKB/TrEMBL;Acc:F1RID6]
9	ENSSSCG00000001789	7	55728432	55783849	NOVEL	NOVEL	TMC3	Uncharacterized protein [Source:UniProtKB/TrEMBL;Acc:F1RID4]
9	ENSSSCG00000001790	7	55834990	55835235	NOVEL	NOVEL		Uncharacterized protein [Source:UniProtKB/TrEMBL;Acc:F1RID3]
9	ENSSSCG00000001791	7	56381164	56400906	NOVEL	NOVEL	FAM154B	Uncharacterized protein [Source:UniProtKB/TrEMBL;Acc:F1RID2]
9	ENSSSCG00000001792	7	56401052	56449741	KNOWN	KNOWN	EFTUD1	Uncharacterized protein [Source:UniProtKB/TrEMBL;Acc:F1RID1]
9	ENSSSCG00000001793	7	56500840	56671956	KNOWN	KNOWN	ADAMTSL3	Uncharacterized protein [Source:UniProtKB/TrEMBL;Acc:F1RIC0]
9	ENSSSCG00000027493	7	56560578	56560687	NOVEL	NOVEL
9	ENSSSCG00000001794	7	56738471	56787509	NOVEL	NOVEL	ADAMTSL3	Uncharacterized protein [Source:UniProtKB/TrEMBL;Acc:F1RIB9]
9	ENSSSCG00000001795	7	56871288	57006816	KNOWN	KNOWN_BY_PROJECTION	SH3GL3	SH3-domain GRB2-like 3 [Source:HGNC Symbol;Acc:10832]
9	ENSSSCG00000001798	7	57155758	57166477	KNOWN	KNOWN	BNC1	Uncharacterized protein [Source:UniProtKB/TrEMBL;Acc:F1RIB5]
9	ENSSSCG00000001799	7	57270687	57287324	NOVEL	NOVEL		Uncharacterized protein [Source:UniProtKB/TrEMBL;Acc:F1RIB4]
9	ENSSSCG00000001800	7	57304933	57333771	NOVEL	NOVEL	TM6SF1	Uncharacterized protein [Source:UniProtKB/TrEMBL;Acc:F1RIB3]
9	ENSSSCG00000001801	7	57365867	57412706	KNOWN	KNOWN	BTBD1	Uncharacterized protein [Source:UniProtKB/TrEMBL;Acc:F1RIB2]
9	ENSSSCG00000030131	7	57417819	57425005	KNOWN	KNOWN	C15ORF40	Uncharacterized protein [Source:UniProtKB/TrEMBL;Acc:F1RIB1]
9	ENSSSCG00000025905	7	57435039	57441537	NOVEL	NOVEL	FAM103A1	Uncharacterized protein [Source:UniProtKB/TrEMBL;Acc:F1RIA1]
9	ENSSSCG00000001804	7	57489036	57582494	KNOWN	KNOWN	HOMER2	Uncharacterized protein [Source:UniProtKB/TrEMBL;Acc:F1RIA0]
9	ENSSSCG00000001805	7	57596454	57627963	KNOWN	KNOWN	WHAMM	Uncharacterized protein [Source:UniProtKB/TrEMBL;Acc:F1RI99]
9	ENSSSCG00000001806	7	57653600	57679877	NOVEL	NOVEL	FSD2	Uncharacterized protein [Source:UniProtKB/TrEMBL;Acc:F1RI98]
9	ENSSSCG00000020586	7	57683211	57683337	KNOWN	KNOWN	SCARNA15	Small Cajal body specific RNA 15 [Source:RFAM;Acc:RF00426]
9	ENSSSCG00000001807	7	57742888	57780225	NOVEL	NOVEL	AP3B2	Uncharacterized protein [Source:UniProtKB/TrEMBL;Acc:F1RI97]
9	ENSSSCG00000001808	7	57790943	57867976	KNOWN	KNOWN	CPEB1	cytoplasmic polyadenylation element-binding protein 1 [Source:RefSeq peptide;Acc:NP_001090979]
9	ENSSSCG00000027358	7	57871570	57875631	KNOWN	KNOWN	RPS17	40S ribosomal protein S17 [Source:UniProtKB/Swiss-Prot;Acc:Q6QAP7]
9	ENSSSCG00000001810	7	57896450	58089348	KNOWN	KNOWN_BY_PROJECTION	PDE8A	phosphodiesterase 8A [Source:HGNC Symbol;Acc:8793]
9	ENSSSCG00000001814	7	58161247	58190445	KNOWN	KNOWN	IQGAP1	Uncharacterized protein [Source:UniProtKB/TrEMBL;Acc:F1RMJ4]
10	ENSSSCG00000001904	7	63583921	63598452	KNOWN	KNOWN	CLK3	Uncharacterized protein [Source:UniProtKB/TrEMBL;Acc:F1SIE6]
10	ENSSSCG00000022812	7	63621165	63652662	KNOWN	KNOWN	ARID3B	Uncharacterized protein [Source:UniProtKB/TrEMBL;Acc:F1SIE5]
10	ENSSSCG00000001907	7	63686694	63700113	KNOWN	KNOWN	UBL7	ubiquitin-like protein 7 [Source:RefSeq peptide;Acc:NP_001230611]
10	ENSSSCG00000001905	7	63774840	63775439	NOVEL	NOVEL
11	ENSSSCG00000001975	7	74641881	74730181	NOVEL	KNOWN_BY_PROJECTION	PRKD1	protein kinase D1 [Source:HGNC Symbol;Acc:9407]
12	ENSSSCG00000002251	7	87101080	87112889	NOVEL	NOVEL
12	ENSSSCG00000002252	7	87588827	87598914	KNOWN	KNOWN	ARRDC4	Uncharacterized protein [Source:UniProtKB/TrEMBL;Acc:F1SCJ8]
12	ENSSSCG00000018954	7	88015456	88015535	NOVEL	NOVEL
12	ENSSSCG00000002254	7	88960179	88972488	KNOWN	KNOWN	NR2F2	COUP transcription factor 2 isoform 2 [Source:RefSeq peptide;Acc:NP_001177182]
12	ENSSSCG00000020581	7	89139246	89139373	NOVEL	NOVEL	SNORA70	Small nucleolar RNA SNORA70 [Source:RFAM;Acc:RF00156]
12	ENSSSCG00000022551	7	90637354	90675869	NOVEL	NOVEL
12	ENSSSCG00000019423	7	90649383	90649519	NOVEL	NOVEL	U4	U4 spliceosomal RNA [Source:RFAM;Acc:RF00015]
13	ENSSSCG00000002333	7	101881458	102041627	KNOWN	KNOWN	DPF3	Uncharacterized protein [Source:UniProtKB/TrEMBL;Acc:F1S3L6]
13	ENSSSCG00000028159	7	102076065	102106582	KNOWN	KNOWN		Uncharacterized protein [Source:UniProtKB/TrEMBL;Acc:F1S3L1]
13	ENSSSCG00000002337	7	102110497	102167607	KNOWN	KNOWN	ZFYVE1	Uncharacterized protein [Source:UniProtKB/TrEMBL;Acc:F1S3L2]
13	ENSSSCG00000019086	7	102131354	102131490	NOVEL	NOVEL	SNORA21	Small nucleolar RNA SNORA21 [Source:RFAM;Acc:RF00412]
13	ENSSSCG00000028663	7	102193922	102258991	KNOWN	KNOWN	RBM25	RNA binding motif protein 25 [Source:RefSeq peptide;Acc:NP_001230758]
13	ENSSSCG00000002340	7	102265818	102362983	KNOWN	KNOWN	PSEN1	presenilin-1 [Source:RefSeq peptide;Acc:NP_001072135]
13	ENSSSCG00000002341	7	102381326	102417426	NOVEL	NOVEL	PAPLN	Uncharacterized protein [Source:UniProtKB/TrEMBL;Acc:F1S3J7]
13	ENSSSCG00000022178	7	102416956	102504747	KNOWN	KNOWN	NUMB	Uncharacterized protein [Source:UniProtKB/TrEMBL;Acc:F1S3J6]
13	ENSSSCG00000002344	7	102610127	102612130	KNOWN	KNOWN
13	ENSSSCG00000002345	7	102665568	102680830	KNOWN	KNOWN		Uncharacterized protein [Source:UniProtKB/TrEMBL;Acc:F1S3J3]
13	ENSSSCG00000002346	7	102682182	102683240	KNOWN	KNOWN	PNMA1	Uncharacterized protein [Source:UniProtKB/TrEMBL;Acc:F1S3J2]
13	ENSSSCG00000002347	7	102691235	102733635	KNOWN	KNOWN	DNAL1	Uncharacterized protein [Source:UniProtKB/TrEMBL;Acc:F1S3J1]
13	ENSSSCG00000002348	7	102742330	102748593	NOVEL	NOVEL	ACOT6	Uncharacterized protein [Source:UniProtKB/TrEMBL;Acc:F1S3J0]
13	ENSSSCG00000030559	7	102770509	102771156	NOVEL	NOVEL
13	ENSSSCG00000002349	7	102786805	102791429	NOVEL	NOVEL	ACOT4	Uncharacterized protein [Source:UniProtKB/TrEMBL;Acc:F1S3I9]
13	ENSSSCG00000002350	7	102828131	102831810	NOVEL	NOVEL	C14ORF43	Uncharacterized protein [Source:UniProtKB/TrEMBL;Acc:F1S3I8]
13	ENSSSCG00000020600	7	102900731	102900857	NOVEL	NOVEL
13	ENSSSCG00000002351	7	102928581	102950219	KNOWN	KNOWN	PTGR2	Uncharacterized protein [Source:UniProtKB/TrEMBL;Acc:F1S3H7]
13	ENSSSCG00000002352	7	102952601	103001300	KNOWN	KNOWN	ZNF410	Uncharacterized protein [Source:UniProtKB/TrEMBL;Acc:F1S3H6]
13	ENSSSCG00000002353	7	102997112	103012716	KNOWN	KNOWN	FAM161B	Uncharacterized protein [Source:UniProtKB/TrEMBL;Acc:F1S3H5]
13	ENSSSCG00000002354	7	103012820	103025093	NOVEL	NOVEL	COQ6	Uncharacterized protein [Source:UniProtKB/TrEMBL;Acc:F1S3H4]
13	ENSSSCG00000002355	7	103028636	103046142	KNOWN	KNOWN	ENTPD5	Uncharacterized protein [Source:UniProtKB/TrEMBL;Acc:F1S3H3]
13	ENSSSCG00000002356	7	103070839	103114503	KNOWN	KNOWN	C14ORF45	Uncharacterized protein [Source:UniProtKB/TrEMBL;Acc:F1S3H2]
13	ENSSSCG00000002357	7	103117991	103136318	KNOWN	KNOWN	ALDH6A1	Uncharacterized protein [Source:UniProtKB/TrEMBL;Acc:F1S3H1]
13	ENSSSCG00000027564	7	103136846	103337802	KNOWN	KNOWN	LIN52	lin-52 homolog [Source:RefSeq peptide;Acc:NP_001172765]
13	ENSSSCG00000024942	7	103192746	103202335	KNOWN	KNOWN	VRTN
13	ENSSSCG00000002359	7	103231353	103248739	KNOWN	KNOWN		Uncharacterized protein [Source:UniProtKB/TrEMBL;Acc:F1S3G9]
13	ENSSSCG00000002363	7	103375383	103394310	NOVEL	NOVEL	VSX2	Uncharacterized protein [Source:UniProtKB/TrEMBL;Acc:F1S3F6]
13	ENSSSCG00000002362	7	103411781	103428283	NOVEL	NOVEL		Uncharacterized protein [Source:UniProtKB/TrEMBL;Acc:F1S3F7]
13	ENSSSCG00000002361	7	103457506	103467076	KNOWN	KNOWN	VRTN	Vertnin [Source:UniProtKB/Swiss-Prot;Acc:E1CHH8]
13	ENSSSCG00000025000	7	103502244	103522505	KNOWN	KNOWN_BY_PROJECTION	SYNDIG1L	synapse differentiation inducing 1-like [Source:HGNC Symbol;Acc:32388]
13	ENSSSCG00000002366	7	103573074	103582623	KNOWN	KNOWN	NPC2	Epididymal secretory protein E1 [Source:UniProtKB/Swiss-Prot;Acc:O97763]
13	ENSSSCG00000002367	7	103582741	103584289	KNOWN	KNOWN	ISCA2	Uncharacterized protein [Source:UniProtKB/TrEMBL;Acc:F1S3F3]
13	ENSSSCG00000002368	7	103590368	103694062	NOVEL	NOVEL	LTBP2	Uncharacterized protein [Source:UniProtKB/TrEMBL;Acc:F1S2T5]
13	ENSSSCG00000002370	7	103736066	103783771	KNOWN	KNOWN	KIAA0317	Uncharacterized protein [Source:UniProtKB/TrEMBL;Acc:F1S2T4]
13	ENSSSCG00000021442	7	103783793	103805586	KNOWN	KNOWN_BY_PROJECTION	FCF1	FCF1 small subunit (SSU) processome component homolog (S. cerevisiae) [Source:HGNC Symbol;Acc:20220]
13	ENSSSCG00000002372	7	103818763	103886143	NOVEL	NOVEL
13	ENSSSCG00000002373	7	103908499	103918733	NOVEL	NOVEL	PROX2	Uncharacterized protein [Source:UniProtKB/TrEMBL;Acc:F1S2S0]
13	ENSSSCG00000002374	7	103934687	103955706	KNOWN	KNOWN	DLST	Dihydrolipoyllysine-residue succinyltransferase component of 2-oxoglutarate dehydrogenase complex, mitochondrial [Source:UniProtKB/Swiss-Prot;Acc:Q9N0F1]
13	ENSSSCG00000002375	7	103957391	103974114	NOVEL	NOVEL	RPS6KL1	Uncharacterized protein [Source:UniProtKB/TrEMBL;Acc:F1S2R9]
13	ENSSSCG00000002376	7	103994328	104006524	KNOWN	KNOWN	PGF	Placental growth factor; Uncharacterized protein [Source:UniProtKB/TrEMBL;Acc:B6DXF1]
13	ENSSSCG00000002377	7	104047923	104054504	KNOWN	KNOWN	EIF2B2	Uncharacterized protein [Source:UniProtKB/TrEMBL;Acc:F1S2R7]
13	ENSSSCG00000002378	7	104064666	104089446	NOVEL	KNOWN_BY_PROJECTION	MLH3	mutL homolog 3 (E. coli) [Source:HGNC Symbol;Acc:7128]
13	ENSSSCG00000002379	7	104093822	104109273	KNOWN	KNOWN	ACYP1	Acylphosphatase-1 [Source:UniProtKB/Swiss-Prot;Acc:P24540]
13	ENSSSCG00000002380	7	104110332	104117479	KNOWN	KNOWN	FAM164C	Uncharacterized protein [Source:UniProtKB/TrEMBL;Acc:F1S2Q5]
13	ENSSSCG00000002381	7	104120031	104166205	KNOWN	KNOWN	NEK9	Uncharacterized protein [Source:UniProtKB/TrEMBL;Acc:F1S2Q4]
13	ENSSSCG00000002382	7	104173906	104206702	KNOWN	KNOWN	TMED10	Uncharacterized protein [Source:UniProtKB/TrEMBL;Acc:F1S2Q3]
13	ENSSSCG00000002383	7	104293657	104297121	KNOWN	KNOWN	FOS	Proto-oncogene c-Fos [Source:UniProtKB/Swiss-Prot;Acc:O97930]
13	ENSSSCG00000021606	7	104424137	104479243	KNOWN	KNOWN	FLVCR2	feline leukemia virus subgroup C receptor-related protein 2 [Source:RefSeq peptide;Acc:NP_001136312]
13	ENSSSCG00000030582	7	104503137	104524774	KNOWN	KNOWN	BATF	basic leucine zipper transcriptional factor ATF-like [Source:RefSeq peptide;Acc:NP_001231500]
13	ENSSSCG00000024255	7	104608351	104625059	NOVEL	NOVEL
13	ENSSSCG00000002384	7	104685217	104811317	NOVEL	NOVEL	TTLL5	Uncharacterized protein [Source:UniProtKB/TrEMBL;Acc:F1S2Q2]
13	ENSSSCG00000029832	7	104854284	104854566	NOVEL	NOVEL	7SK	7SK RNA [Source:RFAM;Acc:RF00100]
13	ENSSSCG00000025984	7	104994294	105175649	KNOWN	KNOWN
13	ENSSSCG00000029713	7	105034004	105034286	NOVEL	NOVEL	7SK	7SK RNA [Source:RFAM;Acc:RF00100]
13	ENSSSCG00000002385	7	105178633	105199719	KNOWN	KNOWN	TGFB3	Transforming growth factor beta-3 [Source:UniProtKB/Swiss-Prot;Acc:P15203]
14	ENSSSCG00000022168	8	33236639	33426848	NOVEL	NOVEL	APBB2	Uncharacterized protein [Source:UniProtKB/TrEMBL;Acc:F1S4G9]
14	ENSSSCG00000020059	8	33291812	33291882	NOVEL	NOVEL	SNORD113	Small nucleolar RNA SNORD113/SNORD114 family [Source:RFAM;Acc:RF00181]
14	ENSSSCG00000024496	8	33430355	33536214	KNOWN	KNOWN_BY_PROJECTION	NSUN7	NOP2/Sun domain family, member 7 [Source:HGNC Symbol;Acc:25857]
14	ENSSSCG00000025110	8	33922087	33922193	NOVEL	NOVEL
14	ENSSSCG00000022945	8	33970637	33982093	NOVEL	KNOWN_BY_PROJECTION	UCHL1	ubiquitin carboxyl-terminal esterase L1 (ubiquitin thiolesterase) [Source:HGNC Symbol;Acc:12513]
14	ENSSSCG00000008799	8	34048456	34405243	NOVEL	NOVEL	LIMCH1	Uncharacterized protein [Source:UniProtKB/TrEMBL;Acc:F1S4G7]
14	ENSSSCG00000019028	8	34523209	34523365	NOVEL	NOVEL	SNORA2	Small nucleolar RNA SNORA2/SNORA34 family [Source:RFAM;Acc:RF00410]
14	ENSSSCG00000008800	8	34667109	34687247	KNOWN	KNOWN	TMEM33	transmembrane protein 33 [Source:RefSeq peptide;Acc:NP_001231272]
14	ENSSSCG00000008801	8	34713130	34766670	KNOWN	KNOWN	SLC30A9	zinc transporter 9 [Source:RefSeq peptide;Acc:NP_001131104]
14	ENSSSCG00000008802	8	34797955	34832327	KNOWN	KNOWN	BEND4	Uncharacterized protein [Source:UniProtKB/TrEMBL;Acc:F1S3T9]
14	ENSSSCG00000019351	8	34921515	34921617	NOVEL	NOVEL	U6	U6 spliceosomal RNA [Source:RFAM;Acc:RF00026]
15	ENSSSCG00000008844	8	43919343	43966953	KNOWN	KNOWN	KDR	Uncharacterized protein [Source:UniProtKB/TrEMBL;Acc:F1RWF1]
15	ENSSSCG00000008843	8	43920503	43920679	KNOWN	KNOWN		Uncharacterized protein [Source:UniProtKB/TrEMBL;Acc:F1RWF2]
15	ENSSSCG00000008845	8	44139145	44156726	KNOWN	KNOWN	SRD5A3	Uncharacterized protein [Source:UniProtKB/TrEMBL;Acc:F1RWF0]
15	ENSSSCG00000008847	8	44316997	44339493	NOVEL	NOVEL
15	ENSSSCG00000008850	8	44513215	44515071	NOVEL	NOVEL
15	ENSSSCG00000008848	8	44567894	44568822	NOVEL	NOVEL		Uncharacterized protein [Source:UniProtKB/TrEMBL;Acc:F1RWE7]
15	ENSSSCG00000008849	8	44654535	44655304	NOVEL	NOVEL		Uncharacterized protein [Source:UniProtKB/TrEMBL;Acc:F1RWE6]
15	ENSSSCG00000008852	8	44666276	44702300	KNOWN	KNOWN	MAP9	Uncharacterized protein [Source:UniProtKB/TrEMBL;Acc:F1RWD3]
15	ENSSSCG00000008851	8	44747121	44747856	NOVEL	NOVEL		Uncharacterized protein [Source:UniProtKB/TrEMBL;Acc:F1RWD5]
15	ENSSSCG00000008853	8	44856265	44920927	NOVEL	KNOWN_BY_PROJECTION	TLL1	tolloid-like 1 [Source:HGNC Symbol;Acc:11843]
15	ENSSSCG00000025411	8	44980246	44987210	NOVEL	NOVEL
15	ENSSSCG00000024269	8	45102709	45103556	NOVEL	NOVEL
16	ENSSSCG00000008888	8	55280140	55290347	KNOWN	KNOWN	NPY1R	Neuropeptide Y receptor type 1 [Source:UniProtKB/Swiss-Prot;Acc:O02835]
16	ENSSSCG00000008889	8	55309150	55310490	KNOWN	KNOWN	NPY5R	Neuropeptide Y receptor type 5 [Source:UniProtKB/Swiss-Prot;Acc:O97969]
16	ENSSSCG00000026079	8	55454044	55455881	NOVEL	KNOWN_BY_PROJECTION	TKTL2	transketolase-like 2 [Source:HGNC Symbol;Acc:25313]
16	ENSSSCG00000008890	8	55470822	55498954	KNOWN	KNOWN	C4ORF43	Uncharacterized protein [Source:UniProtKB/TrEMBL;Acc:F1RTW4]
16	ENSSSCG00000008891	8	55506936	55661305	NOVEL	NOVEL	2012-03-01	Uncharacterized protein [Source:UniProtKB/TrEMBL;Acc:F1RTW3]
16	ENSSSCG00000018621	8	56979313	56979381	NOVEL	NOVEL	snR39B	Small nucleolar RNA snR39B [Source:RFAM;Acc:RF01299]
16	ENSSSCG00000029636	8	57179917	57181162	NOVEL	NOVEL
16	ENSSSCG00000008892	8	57242334	57259337	NOVEL	NOVEL		Uncharacterized protein [Source:UniProtKB/TrEMBL;Acc:F1RTW2]
16	ENSSSCG00000022581	8	57377150	57377963	NOVEL	NOVEL
16	ENSSSCG00000008896	8	57418053	57421742	NOVEL	NOVEL
16	ENSSSCG00000008893	8	57440559	57466820	KNOWN	KNOWN	REST	Uncharacterized protein [Source:UniProtKB/TrEMBL;Acc:F1RTW1]
16	ENSSSCG00000026320	8	57511318	57518482	KNOWN	KNOWN_BY_PROJECTION	SPINK2	serine peptidase inhibitor, Kazal type 2 (acrosin-trypsin inhibitor) [Source:HGNC Symbol;Acc:11245]
16	ENSSSCG00000008898	8	57628888	57634389	KNOWN	KNOWN	HOPX	Homeodomain-only protein [Source:UniProtKB/Swiss-Prot;Acc:Q8MJD6]
16	ENSSSCG00000008899	8	57773543	57782897	NOVEL	NOVEL	ARL9	Uncharacterized protein [Source:UniProtKB/TrEMBL;Acc:F1RTV7]
16	ENSSSCG00000008900	8	57787134	57820894	KNOWN	KNOWN	SRP72	Uncharacterized protein [Source:UniProtKB/TrEMBL;Acc:F1RTV6]
16	ENSSSCG00000008901	8	57829689	57849457	NOVEL	NOVEL	PAICS	Uncharacterized protein [Source:UniProtKB/TrEMBL;Acc:F1RTV5]
16	ENSSSCG00000008902	8	57849570	57897262	KNOWN	KNOWN_BY_PROJECTION	PPAT	phosphoribosyl pyrophosphate amidotransferase [Source:HGNC Symbol;Acc:9238]
16	ENSSSCG00000027403	8	57901297	57913038	NOVEL	KNOWN_BY_PROJECTION	AASDH	aminoadipate-semialdehyde dehydrogenase [Source:HGNC Symbol;Acc:23993]
16	ENSSSCG00000008903	8	57919107	57976230	NOVEL	NOVEL	KIAA1211	Uncharacterized protein [Source:UniProtKB/TrEMBL;Acc:F1RTV3]
16	ENSSSCG00000022283	8	58249777	58305591	KNOWN	KNOWN_BY_PROJECTION	CEP135	centrosomal protein 135kDa [Source:HGNC Symbol;Acc:29086]
16	ENSSSCG00000023269	8	58314881	58371752	NOVEL	KNOWN_BY_PROJECTION	EXOC1	exocyst complex component 1 [Source:HGNC Symbol;Acc:30380]
16	ENSSSCG00000027301	8	58341254	58341828	NOVEL	NOVEL
16	ENSSSCG00000022882	8	58404655	58421250	NOVEL	NOVEL
16	ENSSSCG00000020369	8	58435503	58435603	NOVEL	NOVEL	U6	U6 spliceosomal RNA [Source:RFAM;Acc:RF00026]
16	ENSSSCG00000027954	8	58592360	58601370	KNOWN	KNOWN	NMU	Neuromedin-U-25 Neuromedin-U-8 [Source:UniProtKB/Swiss-Prot;Acc:P34964]
16	ENSSSCG00000008908	8	58607533	58634866	KNOWN	KNOWN	PDCL2	Uncharacterized protein [Source:UniProtKB/TrEMBL;Acc:F1RVI2]
17	ENSSSCG00000009007	8	79970757	80089711	KNOWN	KNOWN
17	ENSSSCG00000009009	8	80180865	80246943	KNOWN	KNOWN	MND1	Uncharacterized protein [Source:UniProtKB/TrEMBL;Acc:F1RSB1]
17	ENSSSCG00000029200	8	80261523	80358512	KNOWN	KNOWN	TRIM2	Uncharacterized protein [Source:UniProtKB/TrEMBL;Acc:F1RX21]
17	ENSSSCG00000009008	8	80300031	80313621	NOVEL	NOVEL
17	ENSSSCG00000009011	8	80675702	80716865	NOVEL	NOVEL	FHDC1	Uncharacterized protein [Source:UniProtKB/TrEMBL;Acc:F1RSA9]
17	ENSSSCG00000009010	8	80737174	80791597	KNOWN	KNOWN	ARFIP1	Uncharacterized protein [Source:UniProtKB/TrEMBL;Acc:F1RSB0]
17	ENSSSCG00000009012	8	80945044	80965689	KNOWN	KNOWN	TMEM154	Uncharacterized protein [Source:UniProtKB/TrEMBL;Acc:F1RSA7]
17	ENSSSCG00000009014	8	81154151	81221121	NOVEL	NOVEL
18	ENSSSCG00000029813	8	130843387	131031868	KNOWN	KNOWN_BY_PROJECTION	TSPAN5	tetraspanin 5 [Source:HGNC Symbol;Acc:17753]
19	ENSSSCG00000009230	8	143175327	143414703	KNOWN	KNOWN	WDFY3	Uncharacterized protein [Source:UniProtKB/TrEMBL;Acc:F1RW14]
20	ENSSSCG00000024022	9	36259075	36364139	KNOWN	KNOWN	TRPC6	Transient receptor potential channel subfamily C member 6 [Source:UniProtKB/TrEMBL;Acc:C0JJ17]
20	ENSSSCG00000014978	9	36559113	36576174	KNOWN	KNOWN	ANGPTL5	Uncharacterized protein [Source:UniProtKB/TrEMBL;Acc:F1SV75]
20	ENSSSCG00000014979	9	36609073	36654475	NOVEL	NOVEL	KIAA1377	Uncharacterized protein [Source:UniProtKB/TrEMBL;Acc:F1SV74]
20	ENSSSCG00000014980	9	36714889	36744705	KNOWN	KNOWN	C11ORF70	Uncharacterized protein [Source:UniProtKB/TrEMBL;Acc:F1SV73]
20	ENSSSCG00000025396	9	36761045	36873540	KNOWN	KNOWN	YAP1	Uncharacterized protein [Source:UniProtKB/TrEMBL;Acc:F1SV72]
20	ENSSSCG00000023589	9	36957941	36969067	KNOWN	KNOWN	PIAP	Putative inhibitor of apoptosis [Source:UniProtKB/Swiss-Prot;Acc:O62640]
20	ENSSSCG00000027529	9	36990711	37009476	KNOWN	KNOWN_BY_PROJECTION	BIRC2	baculoviral IAP repeat containing 2 [Source:HGNC Symbol;Acc:590]
20	ENSSSCG00000026549	9	37006444	37006550	NOVEL	NOVEL
20	ENSSSCG00000014982	9	37133037	37143584	KNOWN	KNOWN	MMP7	matrilysin [Source:RefSeq peptide;Acc:NP_999372]
20	ENSSSCG00000014983	9	37208035	37254669	KNOWN	KNOWN	MMP20	Matrix metalloproteinase-20 [Source:UniProtKB/Swiss-Prot;Acc:P79287]
20	ENSSSCG00000014984	9	37312453	37326432	KNOWN	KNOWN	MMP27	Uncharacterized protein [Source:UniProtKB/TrEMBL;Acc:F1SV70]
20	ENSSSCG00000029675	9	37332088	37343577	KNOWN	KNOWN_BY_PROJECTION	MMP8	matrix metallopeptidase 8 (neutrophil collagenase) [Source:HGNC Symbol;Acc:7175]
20	ENSSSCG00000014985	9	37358377	37367260	KNOWN	KNOWN	MMP1	Interstitial collagenase 18 kDa interstitial collagenase [Source:UniProtKB/Swiss-Prot;Acc:P21692]
20	ENSSSCG00000014986	9	37393983	37401150	KNOWN	KNOWN	MMP10	stromelysin-1 [Source:RefSeq peptide;Acc:NP_001159780]
20	ENSSSCG00000014987	9	37420650	37431228	KNOWN	KNOWN	MMP12	macrophage metalloelastase [Source:RefSeq peptide;Acc:NP_001093408]
20	ENSSSCG00000014988	9	37493636	37504552	KNOWN	KNOWN	MMP13	Uncharacterized protein [Source:UniProtKB/TrEMBL;Acc:F1SV56]
20	ENSSSCG00000014989	9	37620069	37651214	KNOWN	KNOWN	DCUN1D5	Uncharacterized protein [Source:UniProtKB/TrEMBL;Acc:F1SV55]
20	ENSSSCG00000021975	9	37793272	37801174	NOVEL	KNOWN_BY_PROJECTION	DYNC1H1	dynein, cytoplasmic 1, heavy chain 1 [Source:HGNC Symbol;Acc:2961]
20	ENSSSCG00000026040	9	37808180	37813711	NOVEL	NOVEL
20	ENSSSCG00000014993	9	37891503	38005567	KNOWN	KNOWN_BY_PROJECTION	DYNC2H1	dynein, cytoplasmic 2, heavy chain 1 [Source:HGNC Symbol;Acc:2962]
21	ENSSSCG00000018532	9	75596468	75596577	NOVEL	NOVEL	U6	U6 spliceosomal RNA [Source:RFAM;Acc:RF00026]
21	ENSSSCG00000015300	9	75921396	75930836	NOVEL	NOVEL	ZNF804B	Uncharacterized protein [Source:UniProtKB/TrEMBL;Acc:F1S338]
22	ENSSSCG00000015342	9	85222169	85494172	NOVEL	NOVEL	COL28A1	Uncharacterized protein [Source:UniProtKB/TrEMBL;Acc:F1SF83]
22	ENSSSCG00000015343	9	85516981	85547868	KNOWN	KNOWN	MIOS	WD repeat-containing protein mio [Source:RefSeq peptide;Acc:NP_001182282]
23	ENSSSCG00000028447	10	52610131	52701477	NOVEL	NOVEL
23	ENSSSCG00000018331	10	52661738	52661823	NOVEL	NOVEL
23	ENSSSCG00000011056	10	52757463	52803399	NOVEL	NOVEL	FRMD4A	Uncharacterized protein [Source:UniProtKB/TrEMBL;Acc:F1RTX2]
23	ENSSSCG00000011057	10	52805643	52821675	NOVEL	KNOWN_BY_PROJECTION	PRPF18	PRP18 pre-mRNA processing factor 18 homolog (S. cerevisiae) [Source:HGNC Symbol;Acc:17351]
23	ENSSSCG00000026354	10	52848714	52888879	KNOWN	KNOWN	PRPF18	Uncharacterized protein [Source:UniProtKB/TrEMBL;Acc:F1RTX1]
23	ENSSSCG00000011070	10	52979467	53222919	KNOWN	KNOWN	MPP7	Uncharacterized protein [Source:UniProtKB/TrEMBL;Acc:F1RVJ7]
23	ENSSSCG00000021311	10	53346980	53376668	NOVEL	NOVEL
23	ENSSSCG00000011069	10	53394013	53520552	KNOWN	KNOWN	ARMC4	Uncharacterized protein [Source:UniProtKB/TrEMBL;Acc:F1RVJ8]
23	ENSSSCG00000029783	10	53679968	53683153	NOVEL	KNOWN_BY_PROJECTION	MKX	mohawk homeobox [Source:HGNC Symbol;Acc:23729]
23	ENSSSCG00000028655	10	53834908	53870412	KNOWN	KNOWN_BY_PROJECTION	RAB18	RAB18, member RAS oncogene family [Source:HGNC Symbol;Acc:14244]
24	ENSSSCG00000022730	10	56675331	56686585	NOVEL	NOVEL
24	ENSSSCG00000018467	10	56684414	56684559	NOVEL	NOVEL
25	ENSSSCG00000009430	11	25404591	25441137	KNOWN	KNOWN	AKAP11	Uncharacterized protein [Source:UniProtKB/TrEMBL;Acc:F1RJX0]
25	ENSSSCG00000009431	11	25488081	25593242	KNOWN	KNOWN_BY_PROJECTION	DGKH	diacylglycerol kinase, eta [Source:HGNC Symbol;Acc:2854]
25	ENSSSCG00000029837	11	25821487	25957151	KNOWN	KNOWN
25	ENSSSCG00000024244	11	26002053	26035899	NOVEL	NOVEL
25	ENSSSCG00000024683	11	26045888	26060985	NOVEL	NOVEL
25	ENSSSCG00000024707	11	26091563	26155523	NOVEL	NOVEL
25	ENSSSCG00000009434	11	26204988	26215014	KNOWN	KNOWN	RGC32	response gene to complement 32 protein [Source:RefSeq peptide;Acc:NP_001231156]
26	ENSSSCG00000018170	12	43192190	43192281	NOVEL	NOVEL
26	ENSSSCG00000017726	12	43717748	43721620	KNOWN	KNOWN	SPACA3	sperm acrosome membrane-associated protein 3 [Source:RefSeq peptide;Acc:NP_001171399]
26	ENSSSCG00000017727	12	43758792	43771796	NOVEL	NOVEL	TMEM98	Uncharacterized protein [Source:UniProtKB/TrEMBL;Acc:F1RKX0]
26	ENSSSCG00000023237	12	43827102	43827166	NOVEL	NOVEL	U6	U6 spliceosomal RNA [Source:RFAM;Acc:RF00026]
26	ENSSSCG00000017728	12	43936628	44131499	KNOWN	KNOWN	MYO1D	Uncharacterized protein [Source:UniProtKB/TrEMBL;Acc:F1RKW9]
26	ENSSSCG00000030101	12	43974707	43974771	NOVEL	NOVEL	U6	U6 spliceosomal RNA [Source:RFAM;Acc:RF00026]
26	ENSSSCG00000017730	12	44252752	44253675	KNOWN	KNOWN	CDK5R1	cyclin-dependent kinase 5 activator 1 [Source:RefSeq peptide;Acc:NP_001095286]
26	ENSSSCG00000017731	12	44259356	44287880	NOVEL	NOVEL	PSMD11	Uncharacterized protein [Source:UniProtKB/TrEMBL;Acc:F1RKW8]
26	ENSSSCG00000017732	12	44345121	44362552	NOVEL	KNOWN_BY_PROJECTION	ZNF207	zinc finger protein 207 [Source:HGNC Symbol;Acc:12998]
26	ENSSSCG00000019416	12	44362512	44362608	NOVEL	NOVEL
26	ENSSSCG00000017733	12	44372023	44385433	KNOWN	KNOWN	C17ORF75	protein Njmu-R1 [Source:RefSeq peptide;Acc:NP_001182049]
26	ENSSSCG00000022850	12	44387557	44405332	KNOWN	KNOWN	RHBDL3	Uncharacterized protein [Source:UniProtKB/TrEMBL;Acc:F1RKW5]
26	ENSSSCG00000017737	12	44417875	44431444	KNOWN	KNOWN	RNF135	Uncharacterized protein [Source:UniProtKB/TrEMBL;Acc:F1RKW3]
26	ENSSSCG00000017735	12	44462633	44500419	NOVEL	NOVEL	RHOT1	Mitochondrial Rho GTPase [Source:UniProtKB/TrEMBL;Acc:F1RKW4]
26	ENSSSCG00000017734	12	44571146	44571391	NOVEL	NOVEL
26	ENSSSCG00000017738	12	44622105	44653020	KNOWN	KNOWN	ADAP2	arf-GAP with dual PH domain-containing protein 2 [Source:RefSeq peptide;Acc:NP_001182252]
26	ENSSSCG00000017741	12	44663316	44670761	KNOWN	KNOWN_BY_PROJECTION	TEFM	transcription elongation factor, mitochondrial [Source:HGNC Symbol;Acc:26223]
26	ENSSSCG00000017743	12	44722200	44765122	KNOWN	KNOWN	CRLF3	cytokine receptor-like factor 3 [Source:RefSeq peptide;Acc:NP_001231258]
27	ENSSSCG00000017802	12	48732402	48733076	NOVEL	NOVEL	BHLHA9	Uncharacterized protein [Source:UniProtKB/TrEMBL;Acc:F1RHK4]
27	ENSSSCG00000020101	12	48778755	48778862	NOVEL	NOVEL	U6	U6 spliceosomal RNA [Source:RFAM;Acc:RF00026]
27	ENSSSCG00000017804	12	48950852	49020532	NOVEL	KNOWN_BY_PROJECTION	ABR	active BCR-related [Source:HGNC Symbol;Acc:81]
27	ENSSSCG00000017803	12	49040984	49046565	KNOWN	KNOWN	TIMM22	Uncharacterized protein [Source:UniProtKB/TrEMBL;Acc:F1RHK3]
28	ENSSSCG00000026507	12	52010790	52013999	NOVEL	NOVEL
28	ENSSSCG00000017874	12	52031785	52042206	KNOWN	KNOWN	ATP2A3	Sarcoplasmic/endoplasmic reticulum calcium ATPase 3 [Source:UniProtKB/Swiss-Prot;Acc:O77696]
28	ENSSSCG00000017872	12	52045329	52065258	KNOWN	KNOWN	P2X1R	P2X purinoceptor [Source:UniProtKB/TrEMBL;Acc:Q5DKW8]
28	ENSSSCG00000017876	12	52112665	52120899	KNOWN	KNOWN	CYB5D2	Uncharacterized protein [Source:UniProtKB/TrEMBL;Acc:F1RGQ7]
28	ENSSSCG00000017877	12	52127978	52181196	KNOWN	KNOWN	ANKFY1	Uncharacterized protein [Source:UniProtKB/TrEMBL;Acc:F1RGQ6]
28	ENSSSCG00000017878	12	52253239	52278046	KNOWN	KNOWN	UBE2G1	Uncharacterized protein [Source:UniProtKB/TrEMBL;Acc:F1RGQ5]
28	ENSSSCG00000020415	12	52289366	52289467	NOVEL	NOVEL	5S_rRNA	5S ribosomal RNA [Source:RFAM;Acc:RF00001]
28	ENSSSCG00000017880	12	52389071	52445090	KNOWN	KNOWN	SPNS3	Uncharacterized protein [Source:UniProtKB/TrEMBL;Acc:F1RGP3]
28	ENSSSCG00000017879	12	52453741	52487384	NOVEL	NOVEL	SPNS2	Uncharacterized protein [Source:UniProtKB/TrEMBL;Acc:F1RGQ4]
28	ENSSSCG00000017882	12	52490055	52504678	KNOWN	KNOWN	MYBBP1A	Uncharacterized protein [Source:UniProtKB/TrEMBL;Acc:F1RGP1]
28	ENSSSCG00000017883	12	52506502	52509183	NOVEL	NOVEL	GGT6	Uncharacterized protein [Source:UniProtKB/TrEMBL;Acc:F1RGP0]
28	ENSSSCG00000017884	12	52525591	52546786	KNOWN	KNOWN	TEKT1	Uncharacterized protein [Source:UniProtKB/TrEMBL;Acc:F1RGN9]
28	ENSSSCG00000018637	12	52565962	52566296	NOVEL	NOVEL	7SK	7SK RNA [Source:RFAM;Acc:RF00100]
28	ENSSSCG00000017885	12	52581690	52601851	KNOWN	KNOWN	SMTNL2	Uncharacterized protein [Source:UniProtKB/TrEMBL;Acc:F1RGN8]
29	ENSSSCG00000017925	12	54696976	54699411	KNOWN	KNOWN	SLC16A11	Uncharacterized protein [Source:UniProtKB/TrEMBL;Acc:F1RFS3]
29	ENSSSCG00000017926	12	54699426	54703238	KNOWN	KNOWN	SLC16A13	Uncharacterized protein [Source:UniProtKB/TrEMBL;Acc:F1RFS1]
29	ENSSSCG00000017927	12	54708169	54711360	KNOWN	KNOWN	BCL6B	Uncharacterized protein [Source:UniProtKB/TrEMBL;Acc:F1RFR9]
29	ENSSSCG00000018641	12	54717025	54717104	KNOWN	KNOWN	MIR497
29	ENSSSCG00000019457	12	54717315	54717394	KNOWN	KNOWN	MIR195
29	ENSSSCG00000017928	12	54717498	54720452	NOVEL	NOVEL	C17ORF49	Uncharacterized protein [Source:UniProtKB/TrEMBL;Acc:F1RFR7]
29	ENSSSCG00000017929	12	54720560	54722249	NOVEL	NOVEL	RNASEK	Uncharacterized protein [Source:UniProtKB/TrEMBL;Acc:F1RF51]
29	ENSSSCG00000017930	12	54724852	54737521	KNOWN	KNOWN	ALOX12	Arachidonate 12-lipoxygenase, 12S-type [Source:UniProtKB/TrEMBL;Acc:F1RF49]
29	ENSSSCG00000021999	12	54751810	54755584	NOVEL	KNOWN_BY_PROJECTION	CLEC10A	C-type lectin domain family 10, member A [Source:HGNC Symbol;Acc:16916]
29	ENSSSCG00000017932	12	54769355	54787841	NOVEL	NOVEL	ASGR2	Uncharacterized protein [Source:UniProtKB/TrEMBL;Acc:F1RF46]
29	ENSSSCG00000023915	12	54811260	54816695	KNOWN	KNOWN	Q9XT10	Solute carrier family 2, facilitated glucose transporter member 4 [Source:UniProtKB/Swiss-Prot;Acc:Q9XT10]
29	ENSSSCG00000017934	12	54826388	54828678	KNOWN	KNOWN	CLDN7	claudin-7 [Source:RefSeq peptide;Acc:NP_001153548]
29	ENSSSCG00000027514	12	54828954	54835236	KNOWN	KNOWN
29	ENSSSCG00000017935	12	54835376	54841331	NOVEL	NOVEL	CTDNEP1	Uncharacterized protein [Source:UniProtKB/TrEMBL;Acc:F1SFU2]
29	ENSSSCG00000017936	12	54842364	54844400	KNOWN	KNOWN	GABARAP	gamma-aminobutyric acid receptor-associated protein [Source:RefSeq peptide;Acc:NP_001177217]
29	ENSSSCG00000017937	12	54845282	54848052	KNOWN	KNOWN	PHF23	PHD finger protein 23 [Source:RefSeq peptide;Acc:NP_001231243]
29	ENSSSCG00000023286	12	54848402	54851912	NOVEL	NOVEL
29	ENSSSCG00000017947	12	54859685	54863767	NOVEL	NOVEL	ACADVL	Uncharacterized protein [Source:UniProtKB/TrEMBL;Acc:F1ST43]
29	ENSSSCG00000018204	12	54860462	54860541	KNOWN	KNOWN	MIR324
29	ENSSSCG00000029302	12	54864994	54888633	NOVEL	NOVEL
29	ENSSSCG00000017938	12	54889099	54894307	NOVEL	NOVEL	YBX2	Uncharacterized protein [Source:UniProtKB/TrEMBL;Acc:F1SFU0]
29	ENSSSCG00000017942	12	54900539	54903504	NOVEL	NOVEL		Uncharacterized protein [Source:UniProtKB/TrEMBL;Acc:F1SFT7]
29	ENSSSCG00000017943	12	54904770	54915794	NOVEL	KNOWN_BY_PROJECTION	ACAP1	ArfGAP with coiled-coil, ankyrin repeat and PH domains 1 [Source:HGNC Symbol;Acc:16467]
29	ENSSSCG00000028073	12	54916989	54919775	KNOWN	KNOWN	KCTD11	Uncharacterized protein [Source:UniProtKB/TrEMBL;Acc:F1SFS6]
29	ENSSSCG00000017945	12	54920061	54921464	NOVEL	NOVEL	TMEM95	Uncharacterized protein [Source:UniProtKB/TrEMBL;Acc:F1ST45]
29	ENSSSCG00000026142	12	54932090	54937181	KNOWN	NOVEL
29	ENSSSCG00000029391	12	54935994	54942548	NOVEL	KNOWN_BY_PROJECTION	PLSCR3	phospholipid scramblase 3 [Source:HGNC Symbol;Acc:16495]
29	ENSSSCG00000025782	12	54951703	54952955	NOVEL	KNOWN_BY_PROJECTION	C17orf61	chromosome 17 open reading frame 61 [Source:HGNC Symbol;Acc:28618]
29	ENSSSCG00000028278	12	54955584	54972426	KNOWN	KNOWN_BY_PROJECTION	POLR2A	polymerase (RNA) II (DNA directed) polypeptide A, 220kDa [Source:HGNC Symbol;Acc:9187]
29	ENSSSCG00000021258	12	54973818	54974837	KNOWN	KNOWN
29	ENSSSCG00000026636	12	54986635	54990519	NOVEL	KNOWN_BY_PROJECTION	ZBTB4	zinc finger and BTB domain containing 4 [Source:HGNC Symbol;Acc:23847]
29	ENSSSCG00000030263	12	54994927	55002894	NOVEL	KNOWN_BY_PROJECTION	CHRNB1	cholinergic receptor, nicotinic, beta 1 (muscle) [Source:HGNC Symbol;Acc:1961]
29	ENSSSCG00000024862	12	55005481	55008990	NOVEL	KNOWN_BY_PROJECTION	FGF11	fibroblast growth factor 11 [Source:HGNC Symbol;Acc:3667]
29	ENSSSCG00000028725	12	55011104	55013184	KNOWN	KNOWN_BY_PROJECTION	TMEM102	transmembrane protein 102 [Source:HGNC Symbol;Acc:26722]
29	ENSSSCG00000024584	12	55021680	55023478	NOVEL	KNOWN_BY_PROJECTION	C17orf74	chromosome 17 open reading frame 74 [Source:HGNC Symbol;Acc:27315]
29	ENSSSCG00000027355	12	55025453	55026693	NOVEL	KNOWN_BY_PROJECTION	SPEM1	spermatid maturation 1 [Source:HGNC Symbol;Acc:32429]
29	ENSSSCG00000027897	12	55031530	55036049	NOVEL	NOVEL
29	ENSSSCG00000024740	12	55063314	55073575	KNOWN	KNOWN_BY_PROJECTION	NLGN2	neuroligin 2 [Source:HGNC Symbol;Acc:14290]
29	ENSSSCG00000017948	12	55198057	55203845	KNOWN	KNOWN	EFNB3	ephrin-B3 [Source:RefSeq peptide;Acc:NP_001107757]
29	ENSSSCG00000017949	12	55205942	55219321	NOVEL	NOVEL	WRAP53	Uncharacterized protein [Source:UniProtKB/TrEMBL;Acc:F1ST42]
29	ENSSSCG00000017950	12	55220418	55234675	KNOWN	KNOWN	TP53	Cellular tumor antigen p53 [Source:UniProtKB/Swiss-Prot;Acc:Q9TUB2]
29	ENSSSCG00000017951	12	55243290	55248008	KNOWN	KNOWN	ATP1B2	Uncharacterized protein [Source:UniProtKB/TrEMBL;Acc:F1ST41]
29	ENSSSCG00000017952	12	55260976	55262606	KNOWN	KNOWN	SAT2	Diamine acetyltransferase 2 [Source:UniProtKB/Swiss-Prot;Acc:Q7PCJ9]
29	ENSSSCG00000017953	12	55270668	55287701	KNOWN	KNOWN	FXR2	Uncharacterized protein [Source:UniProtKB/TrEMBL;Acc:F1ST39]
29	ENSSSCG00000017954	12	55289410	55291383	KNOWN	KNOWN	SOX15	Uncharacterized protein [Source:UniProtKB/TrEMBL;Acc:F1ST29]
29	ENSSSCG00000017955	12	55291369	55295477	KNOWN	KNOWN	NP_001038084.1	mannose-P-dolichol utilization defect 1 [Source:RefSeq peptide;Acc:NP_001038084]
29	ENSSSCG00000017956	12	55296985	55299491	KNOWN	KNOWN		Uncharacterized protein [Source:UniProtKB/TrEMBL;Acc:F1ST28]
29	ENSSSCG00000017957	12	55300310	55305775	KNOWN	KNOWN	EIF4A1	eukaryotic initiation factor 4A-I [Source:RefSeq peptide;Acc:NP_001093666]
29	ENSSSCG00000018964	12	55300914	55301055	NOVEL	NOVEL	SNORA67	Small nucleolar RNA SNORA67 [Source:RFAM;Acc:RF00272]
29	ENSSSCG00000019619	12	55302067	55302207	NOVEL	NOVEL	snoU6-77	Small nucleolar RNA U6-77 [Source:RFAM;Acc:RF01290]
29	ENSSSCG00000020152	12	55302900	55303048	NOVEL	NOVEL	SNORA48	Small nucleolar RNA SNORA48 [Source:RFAM;Acc:RF00554]
29	ENSSSCG00000018563	12	55303753	55303887	NOVEL	NOVEL	SNORA48	Small nucleolar RNA SNORA48 [Source:RFAM;Acc:RF00554]
29	ENSSSCG00000017958	12	55307123	55308270	KNOWN	KNOWN	SENP3	Uncharacterized protein [Source:UniProtKB/TrEMBL;Acc:F1ST27]
29	ENSSSCG00000017972	12	55377933	55380666	KNOWN	KNOWN		Uncharacterized protein [Source:UniProtKB/TrEMBL;Acc:F1ST05]
29	ENSSSCG00000017971	12	55380552	55381255	NOVEL	KNOWN_BY_PROJECTION	LSMD1	LSM domain containing 1 [Source:HGNC Symbol;Acc:28212]
29	ENSSSCG00000027743	12	55382306	55382924	NOVEL	NOVEL
29	ENSSSCG00000021404	12	55384517	55390446	KNOWN	KNOWN		Uncharacterized protein [Source:UniProtKB/TrEMBL;Acc:F1ST08]
29	ENSSSCG00000017963	12	55438911	55452302	KNOWN	KNOWN_BY_PROJECTION	DNAH2	dynein, axonemal, heavy chain 2 [Source:HGNC Symbol;Acc:2948]
29	ENSSSCG00000017962	12	55465577	55474333	KNOWN	KNOWN	KDM6B	Uncharacterized protein [Source:UniProtKB/TrEMBL;Acc:F1ST23]
29	ENSSSCG00000030690	12	55475732	55476353	KNOWN	KNOWN		Uncharacterized protein [Source:UniProtKB/TrEMBL;Acc:F1ST07]
29	ENSSSCG00000017959	12	55477994	55480308	NOVEL	NOVEL		Uncharacterized protein [Source:UniProtKB/TrEMBL;Acc:F1ST05]
29	ENSSSCG00000021363	12	55506216	55528405	KNOWN	KNOWN_BY_PROJECTION	CHD3	chromodomain helicase DNA binding protein 3 [Source:HGNC Symbol;Acc:1918]
29	ENSSSCG00000029854	12	55522997	55523134	NOVEL	NOVEL
29	ENSSSCG00000023166	12	55530186	55532845	KNOWN	KNOWN		Uncharacterized protein [Source:UniProtKB/TrEMBL;Acc:F1SSZ3]
29	ENSSSCG00000029940	12	55536758	55545091	KNOWN	KNOWN_BY_PROJECTION	KCNAB3	potassium voltage-gated channel, shaker-related subfamily, beta member 3 [Source:HGNC Symbol;Acc:6230]
29	ENSSSCG00000029679	12	55545614	55547253	KNOWN	KNOWN_BY_PROJECTION	TRAPPC1	trafficking protein particle complex 1 [Source:HGNC Symbol;Acc:19894]
29	ENSSSCG00000017968	12	55548339	55568067	KNOWN	KNOWN	CNTROB	Uncharacterized protein [Source:UniProtKB/TrEMBL;Acc:F1ST09]
29	ENSSSCG00000025345	12	55602813	55615947	KNOWN	KNOWN
29	ENSSSCG00000017977	12	55710846	55724063	KNOWN	KNOWN	GUCY2D	Guanylate cyclase [Source:UniProtKB/TrEMBL;Acc:F1SSZ1]
29	ENSSSCG00000017978	12	55747585	55756609	NOVEL	KNOWN_BY_PROJECTION	ALOX15B	arachidonate 15-lipoxygenase, type B [Source:HGNC Symbol;Acc:434]
29	ENSSSCG00000017980	12	55768239	55778257	KNOWN	KNOWN	ALOX12B	Uncharacterized protein [Source:UniProtKB/TrEMBL;Acc:F1SSY8]
29	ENSSSCG00000017981	12	55785563	55793462	NOVEL	NOVEL
29	ENSSSCG00000026629	12	55794663	55797480	NOVEL	NOVEL
29	ENSSSCG00000026599	12	55800026	55801027	NOVEL	NOVEL
29	ENSSSCG00000017982	12	55804486	55812413	NOVEL	NOVEL	HES7	Uncharacterized protein [Source:UniProtKB/TrEMBL;Acc:F1SSX6]
29	ENSSSCG00000017983	12	55836902	55851908	KNOWN	KNOWN	PER1	Uncharacterized protein [Source:UniProtKB/TrEMBL;Acc:F1SSX5]
29	ENSSSCG00000017984	12	55855899	55857575	NOVEL	NOVEL	VAMP2	Uncharacterized protein [Source:UniProtKB/TrEMBL;Acc:F1SSX4]
29	ENSSSCG00000027528	12	55867071	55872417	KNOWN	KNOWN_BY_PROJECTION	TMEM107	transmembrane protein 107 [Source:HGNC Symbol;Acc:28128]
29	ENSSSCG00000023729	12	55869748	55869883	NOVEL	NOVEL
29	ENSSSCG00000028788	12	55880279	55881343	KNOWN	KNOWN_BY_PROJECTION	C17orf59	chromosome 17 open reading frame 59 [Source:HGNC Symbol;Acc:25939]
29	ENSSSCG00000028924	12	55886067	55890688	KNOWN	KNOWN	AURKB	Aurora kinase B [Source:UniProtKB/Swiss-Prot;Acc:Q9N0X0]
29	ENSSSCG00000026818	12	55903975	55926165	KNOWN	KNOWN_BY_PROJECTION	CTC1	CTS telomere maintenance complex component 1 [Source:HGNC Symbol;Acc:26169]
29	ENSSSCG00000023861	12	55937085	55949916	NOVEL	KNOWN_BY_PROJECTION	PFAS	phosphoribosylformylglycinamidine synthase [Source:HGNC Symbol;Acc:8863]
29	ENSSSCG00000030431	12	55960748	55962823	KNOWN	KNOWN	RANGRF	RAN guanine nucleotide release factor 1 [Source:RefSeq peptide;Acc:NP_001230298]
29	ENSSSCG00000022395	12	55962184	55971498	KNOWN	KNOWN	SLC25A35	solute carrier family 25, member 35 [Source:RefSeq peptide;Acc:NP_001230286]
29	ENSSSCG00000028048	12	55971353	55980772	KNOWN	KNOWN_BY_PROJECTION	ARHGEF15	Rho guanine nucleotide exchange factor (GEF) 15 [Source:HGNC Symbol;Acc:15590]
29	ENSSSCG00000028166	12	55993468	56001072	KNOWN	KNOWN	ODF4	outer dense fiber protein 4 [Source:RefSeq peptide;Acc:NP_001189390]
29	ENSSSCG00000021434	12	56015743	56018802	NOVEL	KNOWN_BY_PROJECTION	KRBA2	KRAB-A domain containing 2 [Source:HGNC Symbol;Acc:26989]
29	ENSSSCG00000028850	12	56024032	56029925	KNOWN	KNOWN	RPL26	ribosomal protein L26 [Source:RefSeq peptide;Acc:NP_001230387]
29	ENSSSCG00000017985	12	56036550	56037200	NOVEL	NOVEL	RNF222	Uncharacterized protein [Source:UniProtKB/TrEMBL;Acc:F1SSX3]
30	ENSSSCG00000010278	14	80299987	80624254	KNOWN	KNOWN	CDH23	Uncharacterized protein [Source:UniProtKB/TrEMBL;Acc:F1SUA7]
30	ENSSSCG00000023300	14	80490198	80490304	NOVEL	NOVEL	U6	U6 spliceosomal RNA [Source:RFAM;Acc:RF00026]
30	ENSSSCG00000010280	14	80559386	80584461	KNOWN	KNOWN	C10ORF54	Uncharacterized protein [Source:UniProtKB/TrEMBL;Acc:F1SU98]
30	ENSSSCG00000010281	14	80625273	80660663	KNOWN	KNOWN	PSAP	Saposin-B-Val Saposin-B [Source:UniProtKB/Swiss-Prot;Acc:P81405]
30	ENSSSCG00000023662	14	80771966	80779612	KNOWN	KNOWN	CHST3	Uncharacterized protein; Uncharacterized protein [Source:UniProtKB/TrEMBL;Acc:F1SU94]
30	ENSSSCG00000010283	14	80897948	80907523	NOVEL	NOVEL	SPOCK2	Uncharacterized protein [Source:UniProtKB/TrEMBL;Acc:F1SU95]
30	ENSSSCG00000023130	14	80981917	81089738	KNOWN	KNOWN	ASCC1	activating signal cointegrator 1 complex subunit 1 [Source:RefSeq peptide;Acc:NP_001231013]
30	ENSSSCG00000010286	14	81089430	81099835	KNOWN	KNOWN	ANAPC16	anaphase promoting complex subunit 16 [Source:RefSeq peptide;Acc:NP_001177154]
30	ENSSSCG00000010285	14	81147619	81192369	NOVEL	NOVEL
30	ENSSSCG00000010288	14	81218678	81239411	KNOWN	KNOWN	DNAJB12	Uncharacterized protein [Source:UniProtKB/TrEMBL;Acc:F1SU89]
30	ENSSSCG00000010289	14	81253334	81512159	KNOWN	KNOWN	MICU1	calcium uptake protein 1, mitochondrial [Source:RefSeq peptide;Acc:NP_001230534]
30	ENSSSCG00000010290	14	81767398	81786195	NOVEL	NOVEL	MCU	Uncharacterized protein [Source:UniProtKB/TrEMBL;Acc:F1SU78]
30	ENSSSCG00000010293	14	81795245	81818787	KNOWN	KNOWN	OIT3	Uncharacterized protein [Source:UniProtKB/TrEMBL;Acc:F1SU75]
30	ENSSSCG00000010291	14	81819440	81844247	KNOWN	KNOWN	PLA2G12B	group XIIB secretory phospholipase A2-like protein [Source:RefSeq peptide;Acc:NP_001230267]
30	ENSSSCG00000010292	14	81892549	82002822	KNOWN	KNOWN	P4HA1	prolyl 4-hydroxylase subunit alpha-1 [Source:RefSeq peptide;Acc:NP_001090904]
30	ENSSSCG00000010294	14	82017349	82047951	KNOWN	KNOWN
30	ENSSSCG00000010295	14	82047991	82081641	KNOWN	KNOWN	ECD	Uncharacterized protein [Source:UniProtKB/TrEMBL;Acc:F1SU73]
30	ENSSSCG00000025492	14	82083818	82089317	NOVEL	KNOWN_BY_PROJECTION	NUDT13	nudix (nucleoside diphosphate linked moiety X)-type motif 13 [Source:HGNC Symbol;Acc:18827]
30	ENSSSCG00000026898	14	82092495	82130556	KNOWN	KNOWN
30	ENSSSCG00000023482	14	82127203	82134023	KNOWN	KNOWN	DNAJC9	Uncharacterized protein [Source:UniProtKB/TrEMBL;Acc:F1SU72]
30	ENSSSCG00000028634	14	82134861	82138319	KNOWN	KNOWN	MRPS16	Uncharacterized protein [Source:UniProtKB/TrEMBL;Acc:F1SU70]
30	ENSSSCG00000010296	14	82190815	82195204	NOVEL	NOVEL	DNAJC9	Uncharacterized protein [Source:UniProtKB/TrEMBL;Acc:F1SU72]
30	ENSSSCG00000010297	14	82196898	82199523	NOVEL	NOVEL	MRPS16	Uncharacterized protein [Source:UniProtKB/TrEMBL;Acc:F1SU70]
30	ENSSSCG00000010298	14	82200385	82322025	KNOWN	KNOWN	TTC18	Uncharacterized protein [Source:UniProtKB/TrEMBL;Acc:F1SU68]
30	ENSSSCG00000010299	14	82330744	82360270	KNOWN	KNOWN	ANXA7	Annexin [Source:UniProtKB/TrEMBL;Acc:F1SU59]
30	ENSSSCG00000010300	14	82365034	82368687	NOVEL	NOVEL	ZMYND17	Uncharacterized protein [Source:UniProtKB/TrEMBL;Acc:F1SU58]
30	ENSSSCG00000010301	14	82376236	82430748	KNOWN	KNOWN	PPP3CB	Serine/threonine-protein phosphatase [Source:UniProtKB/TrEMBL;Acc:F1SU57]
30	ENSSSCG00000010302	14	82433503	82495889	KNOWN	KNOWN	USP54	Uncharacterized protein [Source:UniProtKB/TrEMBL;Acc:F1SU56]
30	ENSSSCG00000010304	14	82571969	82579806	KNOWN	KNOWN	MYOZ1	Myozenin-1 [Source:UniProtKB/Swiss-Prot;Acc:Q4PS85]
30	ENSSSCG00000010303	14	82584548	82593126	KNOWN	KNOWN	SYNPO2L	Uncharacterized protein [Source:UniProtKB/TrEMBL;Acc:F1SU55]
30	ENSSSCG00000010306	14	82602490	82624938	NOVEL	NOVEL	SEC24C	Uncharacterized protein [Source:UniProtKB/TrEMBL;Acc:F1SU53]
30	ENSSSCG00000010307	14	82625956	82629271	KNOWN	KNOWN	FUT11	Uncharacterized protein [Source:UniProtKB/TrEMBL;Acc:F1SU51]
30	ENSSSCG00000010308	14	82633939	82636079	KNOWN	KNOWN	CHCHD1	coiled-coil-helix-coiled-coil-helix domain containing 1 [Source:RefSeq peptide;Acc:NP_001177084]
30	ENSSSCG00000010309	14	82638231	82654920	KNOWN	KNOWN	KIAA0913	Uncharacterized protein [Source:UniProtKB/TrEMBL;Acc:F1SU41]
30	ENSSSCG00000010310	14	82651858	82658370	KNOWN	KNOWN	NDST2	Uncharacterized protein [Source:UniProtKB/TrEMBL;Acc:F1SU40]
30	ENSSSCG00000010311	14	82663521	82719243	KNOWN	KNOWN	CAMK2G	calcium/calmodulin-dependent protein kinase type II subunit gamma [Source:RefSeq peptide;Acc:NP_999358]
30	ENSSSCG00000010312	14	82755602	82761495	KNOWN	KNOWN	PLAU	Urokinase-type plasminogen activator Urokinase-type plasminogen activator long chain A Urokinase-type plasminogen activator short chain A Urokinase-type plasminogen activator chain B [Source:UniProtKB/Swiss-Prot;Acc:P04185]
30	ENSSSCG00000010313	14	82826612	82938103	KNOWN	KNOWN	VCL	Vinculin [Source:UniProtKB/Swiss-Prot;Acc:P26234]
30	ENSSSCG00000010314	14	82939391	82961757	KNOWN	KNOWN	AP3M1	adaptor-related protein complex 3, mu 1 subunit [Source:RefSeq peptide;Acc:NP_001230445]
30	ENSSSCG00000010315	14	82962337	83441605	KNOWN	KNOWN	ADK	Uncharacterized protein [Source:UniProtKB/TrEMBL;Acc:F1S2G5]
30	ENSSSCG00000010316	14	83530607	83722778	KNOWN	KNOWN_BY_PROJECTION	KAT6B	K(lysine) acetyltransferase 6B [Source:HGNC Symbol;Acc:17582]
30	ENSSSCG00000018391	14	83581977	83582058	NOVEL	NOVEL
30	ENSSSCG00000010317	14	83728514	83754640	KNOWN	KNOWN	DUPD1	Dual specificity phosphatase DUPD1 [Source:UniProtKB/Swiss-Prot;Acc:P0C596]
30	ENSSSCG00000010318	14	83790369	83799229	KNOWN	KNOWN	DUSP13	dual specificity protein phosphatase 13 [Source:RefSeq peptide;Acc:NP_001230401]
30	ENSSSCG00000029128	14	83801347	83804137	NOVEL	NOVEL
30	ENSSSCG00000010319	14	83805791	83864074	KNOWN	KNOWN	SAMD8	Uncharacterized protein [Source:UniProtKB/TrEMBL;Acc:F1S2F8]
30	ENSSSCG00000010322	14	84022362	84025215	NOVEL	NOVEL	ZNF503	Uncharacterized protein [Source:UniProtKB/TrEMBL;Acc:F1S2F2]
31	ENSSSCG00000027211	15	2980420	3121458	KNOWN	KNOWN	EPC2	Uncharacterized protein [Source:UniProtKB/TrEMBL;Acc:F1S0I9]
32	ENSSSCG00000023628	15	8286399	8286581	KNOWN	KNOWN
32	ENSSSCG00000015670	15	8511221	8578458	NOVEL	NOVEL	GTDC1	Uncharacterized protein [Source:UniProtKB/TrEMBL;Acc:F1S0H4]
32	ENSSSCG00000025889	15	8821435	8916514	NOVEL	NOVEL
33	ENSSSCG00000015712	15	26805697	26823022	KNOWN	KNOWN	DDX18	Uncharacterized protein [Source:UniProtKB/TrEMBL;Acc:F1RY13]
34	ENSSSCG00000016295	15	147334432	147378445	NOVEL	NOVEL	NGEF	Uncharacterized protein [Source:UniProtKB/TrEMBL;Acc:F1SM48]
34	ENSSSCG00000016297	15	147510305	147512937	NOVEL	NOVEL	NEU2	Uncharacterized protein [Source:UniProtKB/TrEMBL;Acc:F1SM45]
34	ENSSSCG00000016299	15	147580465	147591224	NOVEL	NOVEL		Uncharacterized protein [Source:UniProtKB/TrEMBL;Acc:F1SM43]
34	ENSSSCG00000016298	15	147606612	147668699	NOVEL	NOVEL	INPP5D	Uncharacterized protein [Source:UniProtKB/TrEMBL;Acc:F1SM44]
34	ENSSSCG00000016300	15	147677794	147718756	KNOWN	KNOWN	ATG16L1	autophagy-related protein 16-1 isoform 1 [Source:RefSeq peptide;Acc:NP_001177201]
34	ENSSSCG00000023428	15	147683881	147684107	NOVEL	NOVEL
34	ENSSSCG00000020505	15	147698074	147698349	NOVEL	NOVEL	SCARNA6	Small Cajal body specific RNA 6 [Source:RFAM;Acc:RF00478]
34	ENSSSCG00000029948	15	147737271	147741541	NOVEL	NOVEL
35	ENSSSCG00000016349	15	153792057	153825378	KNOWN	KNOWN	NDUFA10	Uncharacterized protein [Source:UniProtKB/TrEMBL;Acc:F1SIS9]
35	ENSSSCG00000029223	15	153834293	153835246	NOVEL	NOVEL		Uncharacterized protein [Source:UniProtKB/TrEMBL;Acc:F1SIS8]
35	ENSSSCG00000016351	15	153842969	153843907	NOVEL	NOVEL		Uncharacterized protein [Source:UniProtKB/TrEMBL;Acc:F1SIS7]
35	ENSSSCG00000016355	15	153940442	153941393	NOVEL	NOVEL	OTOS	Uncharacterized protein [Source:UniProtKB/TrEMBL;Acc:F1SIS3]
35	ENSSSCG00000020790	15	153946104	153950517	NOVEL	KNOWN_BY_PROJECTION	MYEOV2	myeloma overexpressed 2 [Source:HGNC Symbol;Acc:21314]
35	ENSSSCG00000026072	15	153961315	153962271	NOVEL	NOVEL		Uncharacterized protein [Source:UniProtKB/TrEMBL;Acc:F1SIQ9]
35	ENSSSCG00000024012	15	154004113	154005376	NOVEL	NOVEL		Uncharacterized protein [Source:UniProtKB/TrEMBL;Acc:F1SIR0]
35	ENSSSCG00000024643	15	154016570	154017511	NOVEL	NOVEL		Uncharacterized protein [Source:UniProtKB/TrEMBL;Acc:F1SIS4]
35	ENSSSCG00000029250	15	154028641	154029582	NOVEL	NOVEL		Uncharacterized protein [Source:UniProtKB/TrEMBL;Acc:F1SIS6]
35	ENSSSCG00000029374	15	154082918	154083871	NOVEL	NOVEL
35	ENSSSCG00000025573	15	154111832	154112779	NOVEL	NOVEL		Uncharacterized protein [Source:UniProtKB/TrEMBL;Acc:F1SIQ7]
35	ENSSSCG00000023730	15	154122111	154123019	NOVEL	NOVEL		Uncharacterized protein [Source:UniProtKB/TrEMBL;Acc:F1SIQ8]
35	ENSSSCG00000026309	15	154239387	154240343	NOVEL	NOVEL		Uncharacterized protein [Source:UniProtKB/TrEMBL;Acc:F1SIQ9]
35	ENSSSCG00000029653	15	154266594	154267502	NOVEL	NOVEL		Uncharacterized protein [Source:UniProtKB/TrEMBL;Acc:F1SIQ8]
35	ENSSSCG00000026192	15	154276834	154277781	NOVEL	NOVEL		Uncharacterized protein [Source:UniProtKB/TrEMBL;Acc:F1SIQ7]
35	ENSSSCG00000030711	15	154316152	154317075	NOVEL	NOVEL		Uncharacterized protein [Source:UniProtKB/TrEMBL;Acc:F1SIQ6]
35	ENSSSCG00000020714	15	154323574	154324807	NOVEL	NOVEL
35	ENSSSCG00000023644	15	154340835	154341765	NOVEL	NOVEL
35	ENSSSCG00000029759	15	154359281	154360310	NOVEL	NOVEL	OTOS	Uncharacterized protein [Source:UniProtKB/TrEMBL;Acc:F1SIS3]
35	ENSSSCG00000016364	15	154436055	154449107	NOVEL	KNOWN_BY_PROJECTION	GPC1	glypican 1 [Source:HGNC Symbol;Acc:4449]
35	ENSSSCG00000018339	15	154447027	154447102	NOVEL	NOVEL
35	ENSSSCG00000028180	15	154461747	154466314	KNOWN	KNOWN	DUSP28	Uncharacterized protein [Source:UniProtKB/TrEMBL;Acc:F1SIP4]
35	ENSSSCG00000016365	15	154473743	154507383	NOVEL	NOVEL	ANKMY1	Uncharacterized protein [Source:UniProtKB/TrEMBL;Acc:F1SIQ4]
37	ENSSSCG00000016863	16	27700507	27924262	KNOWN	KNOWN	OXCT1	Succinyl-CoA:3-ketoacid-coenzyme A transferase 1, mitochondrial [Source:UniProtKB/Swiss-Prot;Acc:Q29551]
37	ENSSSCG00000016864	16	27945946	27962670	KNOWN	KNOWN	C5ORF51	Uncharacterized protein [Source:UniProtKB/TrEMBL;Acc:F1SMH6]
37	ENSSSCG00000016865	16	27971720	27986445	NOVEL	NOVEL	FBXO4	Uncharacterized protein [Source:UniProtKB/TrEMBL;Acc:F1SMH5]
37	ENSSSCG00000016866	16	28693711	28855126	KNOWN	KNOWN	GHR	Growth hormone receptor Growth hormone-binding protein [Source:UniProtKB/Swiss-Prot;Acc:P19756]
37	ENSSSCG00000016867	16	28995337	29021818	KNOWN	KNOWN	CCDC152	Uncharacterized protein [Source:UniProtKB/TrEMBL;Acc:F1SMH3]
37	ENSSSCG00000021208	16	29021315	29026496	KNOWN	KNOWN_BY_PROJECTION	SEPP1	selenoprotein P, plasma, 1 [Source:HGNC Symbol;Acc:10751]
37	ENSSSCG00000021282	16	29111494	29111591	NOVEL	NOVEL
37	ENSSSCG00000024922	16	29149959	29150903	NOVEL	NOVEL
37	ENSSSCG00000016868	16	29290647	29291186	NOVEL	NOVEL	C5ORF39	Uncharacterized protein [Source:UniProtKB/TrEMBL;Acc:F1SMH2]
37	ENSSSCG00000016869	16	29334758	29336279	NOVEL	NOVEL		Uncharacterized protein [Source:UniProtKB/TrEMBL;Acc:F1SMH1]
37	ENSSSCG00000024680	16	29348226	29357238	NOVEL	KNOWN_BY_PROJECTION	ZNF131	zinc finger protein 131 [Source:HGNC Symbol;Acc:12915]
37	ENSSSCG00000016871	16	29377402	29399014	KNOWN	KNOWN	CCL28	C-C motif chemokine 28 [Source:RefSeq peptide;Acc:NP_001019866]
37	ENSSSCG00000016872	16	29433805	29454088	KNOWN	KNOWN	HMGCS1	Uncharacterized protein [Source:UniProtKB/TrEMBL;Acc:F1SMG8]
37	ENSSSCG00000016873	16	29460089	29514351	KNOWN	KNOWN		Uncharacterized protein [Source:UniProtKB/TrEMBL;Acc:F1SMG7]
37	ENSSSCG00000020782	16	29539493	29541473	NOVEL	NOVEL
37	ENSSSCG00000022637	16	29550260	29550592	NOVEL	NOVEL
37	ENSSSCG00000028734	16	29568386	29580049	NOVEL	NOVEL
37	ENSSSCG00000016874	16	29584628	29658098	KNOWN	KNOWN	PAIP1	Uncharacterized protein [Source:UniProtKB/TrEMBL;Acc:F1SMG6]
37	ENSSSCG00000016876	16	29633618	29646932	NOVEL	NOVEL	C5ORF34	Uncharacterized protein [Source:UniProtKB/TrEMBL;Acc:F1SMG4]
37	ENSSSCG00000029546	16	29666046	29673298	NOVEL	NOVEL
37	ENSSSCG00000030304	16	29677851	29681154	NOVEL	NOVEL
37	ENSSSCG00000016877	16	29706009	29756652	KNOWN	KNOWN	NNT	Uncharacterized protein [Source:UniProtKB/TrEMBL;Acc:F1SMG3]
37	ENSSSCG00000018508	16	29853731	29853844	NOVEL	NOVEL
37	ENSSSCG00000016878	16	30234655	30317162	KNOWN	KNOWN	FGF10	Uncharacterized protein [Source:UniProtKB/TrEMBL;Acc:F1SMG2]
39	ENSSSCG00000016708	18	50270647	50372766	NOVEL	NOVEL
39	ENSSSCG00000023695	18	50399930	50607277	NOVEL	NOVEL
39	ENSSSCG00000016709	18	50840315	50858704	NOVEL	NOVEL	SNX10	Uncharacterized protein [Source:UniProtKB/TrEMBL;Acc:F2Z5P4]
39	ENSSSCG00000016711	18	50968278	50979509	KNOWN	KNOWN	CBX3	Uncharacterized protein [Source:UniProtKB/TrEMBL;Acc:F1ST98]
39	ENSSSCG00000026894	18	50993767	51025144	KNOWN	KNOWN_BY_PROJECTION	NFE2L3	nuclear factor (erythroid-derived 2)-like 3 [Source:HGNC Symbol;Acc:7783]
39	ENSSSCG00000018277	18	51216035	51216102	KNOWN	KNOWN	ssc-mir-148a	ssc-mir-148a [Source:miRBase;Acc:MI0002418]
