# Supplementary material for: High-resolution association mapping of number of teats in pigs reveals regions controlling vertebral development
Source: BMC Genomics. 2014 Jun 30;15(1):542. doi: 10.1186/1471-2164-15-542 (PMC4092218; doi:10.1186/1471-2164-15-542)
Supplement: Supplementary file 2 — Additional file 2: Overview of the studies reporting QTL on number of teats. The position of the microsatellites are given in Mb and were mapped on build10.2 [9, 18, 59, 78, 85]. (XLSX 14 KB) [file 12864_2013_6221_MOESM2_ESM.xlsx]

## Sheet: Blad1
Study	SSC	Left flanking Marker	Right flanking marker	Position left marker	Position right marker	Closest marker when not found	Position marker
Bidanel et al., 2008 [9]	3	S0372	S0397	115	129.2
	7	SW352	SW632	89	107.2
	8	S0225	SW1551	117.7	132.8
	16	SW419	S0371	22.3	59
	4	S0227	SW2547	4.1	12.7
	11	SW1465	SW2413	79.2	85.7
	17	S0359	SW2431	51.9	66.9
Rodriguez et al., 2005 [15]	5	SJ024	SWR453	unplaced	Not found	Not possible
	10	SW1991	SW1626	47	Not found	SWR1829	56.2
	12	SW874	SW1956	23.7	40.8
King et al., 2003 [56]	8	QDPR	SW7	12	34.5
Hirooka et al., 2001 [13]	10	SW920	SW951	51.3	Not found	SWR1829	56.2
	2	SW2443	SW256	162.2	7.4
	12	S0090	S0106	38.8	47.6
Rohrer et al., 2000 [16]	1	SW1828	S0056	Not found	301.3	SW373	294.3
	3	SW142	S0216	104.7	115.1
	10	SWR334	SW1103	Not found	51.5	SWR158	40.5
Wada et al., 2000 [57]	1	SJ029	SWR485	1	16.2
	7	SW1122	SW147	59.8	Not found	SW2428	99.6
Cassady et al., 2001 [10]	1	SW745	SW373	257.9	294.3
	6	DG93	SW322	136.9	146.3
	7	SW2155	TNF	12.3	27.5
	8	PDE6B/SY23/SW31	SW905	0.2	10.1
	11	SW1632	SW435	18.7	54.3
Sato et al., 2006 [17]	3	APOB	SW349	125.4	143.7
	7	SW263	SW1083	98.4	107.6
	8	SW1702	SW933	15.5	26.5
	8	SW1070	SW763	37.4	123.3
	12	SW1307	SW874	Not found	23.7	MP75	17.2
Guo et al., 2008 [12]	1	S0155	SW373	Not found	294.3	SW1462	262.5
	3	S0167	SW590	115.1	139.3
	4	S0001	S0023	23.8	80.5
	6	S0035	SW2535	2.4	4.1
	12	S0090	S0601	38.8	55.9
	16	S0111	SW742	0.0 (beginning)	6.9
	17	SW335	SW24	3.1	Not found	SWR1120	14.6
	1	S0155	SW373	Not found	294.3	SW745	257.9
	4	S0001	S0023	23.8	80.5
	7	S0066	SW632	56.2	107.3
	10	SW1041	SW951	41.3	Not found	SWR1829	56.1
	10	SW497	S0070	19.4	32.1
	11	S0385	SW1632	3.9	18.7
	12	S0090	S0601	38.8	55.9
Ding et al., 2009 [11]	1	SW974	SW1301	280.3	Not found	SW2512	306.3
	1	SW781	S0313	81.9	196.1
	3	SW2527	SE47329	Not placed	Not found
	3	SW2408	SW2532	122.3	Not found	SW590	139.3
	4	SW2509	SWR2179	6.6	23.2
	5	SW1904	SW1987	34.7	67.8
	6	SW1059	S0121	94.3	Not found	SWR1384	Unplaced
	7	SW147	SW252	Not found	102.3	SW2428	99.6
	7	SWR74	S0078	27.8	48.5
	8	SW1679	S0069	75.9	90.7
	12	SW957	SWC23	Not found	47.4	MP75	17.2
Beeckmann et al., 2003 [58]	8	SW1070	S0144	37.4	124.2
Zhang et al., 2007 [18]	6	SW1129	SW1473	52.8	85.9
	7	SWR2036	SW252	54.5	102.3
Lee et al., 2003 [59]	2	S0141	MYOD1	13.4	44.5
Lee et al., 2003 [60]	5	SW413	SWR453	Not found	Not found	Unplaced	Nothing close
Cepica et al., 2003 [61]	X	SW949	SW2126	Not found	32.1	SJ042	4.6
Beeckmann et al., 2003 [62]	1	SW803	SW705	265.3	299
Dragos-Wendrich et al., 2003 [63]	10	SW1708	SW2067	Not found	72.2	SWR1829	56.2
	10	SWR1849	SW2000	34.1	52.3
Yue et al., 2003 [64]	12	SW957	GH1-H	Not found	15.1	MP75	17.2
Holl et al., 2004 [14]	6	SW1067	HAL	35.9	42.8
	15	SW1945	SW1603	119.8	127.9
	15	SW1983	SW1119	140.8	146.4
